# Supplementary material for: Comparative Pan-Genome Analysis of Oral Veillonella Species
Source: Microorganisms. 2021 Aug 20;9(8):1775. doi: 10.3390/microorganisms9081775 (PMC8400620; doi:10.3390/microorganisms9081775)
Supplement: Supplementary file 1 [file microorganisms-09-01775-s001.zip]

Archive with 3 entries (3 files):
- Suppl Figure 1.tif
- Suppl-Table 1.pdf
- Suppl-Table 2.pdf
